# Supplementary material for: The Combination of Δ9-Tetrahydrocannabinol and Cannabidiol Suppresses Mitochondrial Respiration of Human Glioblastoma Cells via Downregulation of Specific Respiratory Chain Proteins
Source: Cancers (Basel). 2022 Jun 27;14(13):3129. doi: 10.3390/cancers14133129 (PMC9265124; doi:10.3390/cancers14133129)
Supplement: Supplementary file 1 [file cancers-14-03129-s001.zip]

Archive with 2 entries (2 files):
- cancers-1713414 - File S1 - Uncropped WB blots.pdf
- cancers-1713414-Figures S1-S3.pdf
